# Supplementary material for: IVIM-DWI-Based Radiomics for Lesion Phenotyping and Clinical Status Prediction in Relapsing–Remitting Multiple Sclerosis
Source: J Clin Med. 2025 Sep 24;14(19):6753. doi: 10.3390/jcm14196753 (PMC12524992; doi:10.3390/jcm14196753)
Supplement: Supplementary file 1 [file jcm-14-06753-s001.zip]

Archive with 1 entries (1 files):
- jcm-3878015-supplementary.pdf
